# Supplementary material for: Construction of the Multi-Epitope HFMD Vaccine Based on an Attenuated CVB3 Vector and Evaluation of Immunological Responses in Mice
Source: Vaccines (Basel). 2026 Mar 26;14(4):294. doi: 10.3390/vaccines14040294 (PMC13119997; doi:10.3390/vaccines14040294)
Supplement: Supplementary file 1 [file vaccines-14-00294-s001.zip]

Archive with 3 entries (3 files):
- Animal Ethics Review Form.pdf
- Author Checklist - Full.pdf
- Supplementary Materials.pdf
